# Supplementary material for: Interleukin-6 Is a Circulating Prognostic Biomarker for Hepatocellular Carcinoma Patients Treated with Combined Immunotherapy
Source: Cancers (Basel). 2022 Feb 10;14(4):883. doi: 10.3390/cancers14040883 (PMC8870238; doi:10.3390/cancers14040883)
Supplement: Supplementary file 1 [file cancers-14-00883-s001.zip]

Archive with 1 entries (1 files):
- cancers-1570345-supplementary.pdf
